# Supplementary material for: Genetic Loci Associated With COVID-19 Positivity and Hospitalization in White, Black, and Hispanic Veterans of the VA Million Veteran Program
Source: Front Genet. 2022 Feb 3;12:777076. doi: 10.3389/fgene.2021.777076 (PMC8864634; doi:10.3389/fgene.2021.777076)
Supplement: Supplementary file 1 [file Table1.XLSX]

## Sheet: ST4
Supplemental Table S4 - Top Genes from Multi-marker Analysis of GenoMic Annotation (MAGMA) analysis
Trait	Gene	Ensembl Gene ID	Chr	Start	Stop	NSNPs	Nparam	N	Z	P	Pbon
COVID-19 Positivity (POS vs POP)	NXPE3	ENSG00000144815	3	101498046	101547073	123	18	451876	6.641	1.5581e-11	2.98174e-07
	ZBTB11	ENSG00000066422	3	101367733	101396339	86	16	428589	6.4438	5.8243e-11	1.1146e-06
	CEP97	ENSG00000182504	3	101442769	101489406	131	17	442745	6.3587	1.0171e-10	1.94642e-06
	RPL24	ENSG00000114391	3	101399935	101405626	17	7	470202	5.6238	9.339e-09	0.00017872
	PCNP	ENSG00000081154	3	101292939	101313281	82	16	456834	4.8313	6.7831e-07	0.0129808
	TRMT10C	ENSG00000174173	3	101280706	101285290	22	8	419483	4.5447	2.7501e-06	0.0526287
	AGAP8	ENSG00000174194	10	51224681	51371321	11	6	87066	4.2485	1.076e-05	0.205914
	MIXL1	ENSG00000185155	1	226411319	226414755	3	2	389029	3.9281	4.2818e-05	0.819408
	SLC6A20	ENSG00000163817	3	45796942	45838027	154	48	410910	3.9002	4.8054e-05	0.919609
	XAB2	ENSG00000076924	19	7684411	7694451	48	10	410057	3.8122	6.888e-05	1
COVID-19 Hospitalization (HOS vs POP)	TRIM39	ENSG00000204599	6	30294256	30311506	90	18	342150	3.9369	4.1262e-05	0.790044
	TRIM39-RPP21	ENSG00000248167	6	30297359	30314631	106	22	363055	3.8914	4.9832e-05	0.954133
	ZBTB11	ENSG00000066422	3	101367733	101396339	86	16	428466	3.8768	5.2913e-05	1
	CEP97	ENSG00000182504	3	101442769	101489406	131	17	442617	3.7788	7.8806e-05	1
	NXPE3	ENSG00000144815	3	101498046	101547073	123	18	451745	3.7703	8.1528e-05	1
	FBXO39	ENSG00000177294	17	6679542	6700420	164	30	423369	3.6376	0.00013759	1
	RPL24	ENSG00000114391	3	101399935	101405626	17	7	470065	3.6111	0.00015242	1
	RPS20	ENSG00000008988	8	56979854	56987069	64	12	337577	3.5775	0.00017347	1
	PRH2	ENSG00000134551	12	11081835	11084940	11	5	402234	3.5768	0.00017389	1
	PABPC4	ENSG00000090621	1	40026488	40042462	54	16	433392	3.5231	0.00021326	1
Severe COVID-19 (SEV VS POP)	PRDM6	ENSG00000061455	5	122424816	122529960	570	42	444831	4.1888	1.4025e-05	0.268551
	SRD5A1	ENSG00000145545	5	6633456	6669675	235	31	421671	3.5989	0.00015977	1
	EFR3B	ENSG00000084710	2	25264999	25378243	452	47	401674	3.4799	0.00025083	1
	AC009060.1	ENSG00000269746	16	70239303	70239683	1	1	143046	3.4149	0.000319	1
	ZSCAN25	ENSG00000197037	7	99214569	99230030	52	16	312588	3.3666	0.00038051	1
	SCFD2	ENSG00000184178	4	53739149	54232242	1860	75	435811	3.1879	0.00071659	1
	BUB1B	ENSG00000156970	15	40453224	40513337	152	21	417322	3.1672	0.00076965	1
	LRRC8E	ENSG00000171017	19	7953390	7966901	67	14	464840	3.1453	0.00082956	1
	MSH6	ENSG00000116062	2	47922669	48037240	532	49	429895	3.1233	0.00089431	1
	SEL1L	ENSG00000071537	14	81937893	82000205	227	45	323736	3.0739	0.0010566	1

## Sheet: ST5
Supplemental Table S5 - Top Gene Sets from Multi-marker Analysis of GenoMic Annotation (MAGMA) analysis
Phenotype	Gene Set	Source	Ngenes	β	βstd	SE	P	Pbon
COVID-19 Positivity	PID Rhodopsin pathway	GSEA	22	0.60794	0.020595	0.15607	4.9214e-05	0.762079
	Protein chromophore linkage	Gene Ontology (GO)	10	0.87326	0.019952	0.22829	6.5565e-05	1
	Parkin pathway	BioCarta	8	1.103	0.022542	0.30305	0.00013689	1
	Phototransduction cascade	Reactome	32	0.52127	0.021293	0.14333	0.00013836	1
	VLDL clearance	Reactome	6	1.0382	0.018376	0.28624	0.00014374	1
	Genes up-regulated in MEF cells (embryonic fibroblasts) from PARP1	PMID: 11016956	28	0.54882	0.020972	0.15594	0.00021685	1
	Activation of the phototransduction cascade	Reactome	11	0.74466	0.017844	0.21481	0.00026418	1
	Genes negatively correlated with oligodendrocyte density in brains of bipolar patients	PMID: 18762803	84	0.28268	0.018682	0.082764	0.00031898	1
	Positive regulation of myoblast_differentiation	Gene Ontology (GO)	22	0.64355	0.021802	0.18904	0.00033226	1
	m7G(5')pppN diphosphatase activity	Gene Ontology (GO)	5	1.2629	0.020405	0.37609	0.00039361	1
COVID-19 Hospitalization	Regulation of oogenesis	Gene Ontology (GO)	10	1.1374	0.025986	0.22186	1.49e-07	0.00230726
	Genes up-regulated in gastric cancer patients refractory to chemotherapy treatment	PMID: 15033468	90	0.34479	0.023583	0.07868	5.9073e-06	0.0914745
	Regulation of oocyte maturation	Gene Ontology (GO)	7	1.1217	0.021443	0.25656	6.1897e-06	0.0958475
	Genes up-regulated in asparaginase resistant acute lymphoblastic leukemia samples	PMID: 15295046	24	0.6026	0.021321	0.14952	2.797e-05	0.433115
	Dopamine receptor signaling pathway	Gene Ontology (GO)	42	0.47926	0.022422	0.11895	2.8117e-05	0.435392
	Regulation of triglyceride biosynthetic process	Gene Ontology (GO)	16	0.80518	0.023266	0.20386	3.9267e-05	0.608049
	Neutral lipid biosynthetic process	Gene Ontology (GO)	35	0.55919	0.023886	0.14427	5.3279e-05	0.825025
	Negative regulation of viral-induced cytoplasmic pattern recognition receptor signaling pathway	Gene Ontology (GO)	10	0.75673	0.017289	0.20968	0.00015412	1
	Genes down-regulated in HMLE cells by expression of a dominant-negative form of CDH1	PMID: 18483246	163	0.22883	0.021023	0.063952	0.00017351	1
	G alpha (i) signalling events	Reactome	389	0.15143	0.021364	0.042611	0.00019035	1
Severe COVID-19	Condensed chromosome outer kinetochore	Gene Ontology (GO)	12	1.1043	0.027637	0.25852	9.7556e-06	0.150968
	rRNA modification in the mitochondrion	Gene Ontology (GO)	6	1.3329	0.023593	0.3156	1.2087e-05	0.187046
	Negative regulation of chromosome segregation	Gene Ontology (GO)	42	0.51991	0.024324	0.12731	2.2236e-05	0.344102
	Up-regulated genes distinguishing follicular thyroid carcinoma (FTC) samples by PAX8-PPARG	GSEA	45	0.4656	0.022546	0.11819	4.0993e-05	0.634367
	Genes up-regulated in P493-6 cells by MYC and down-regulated by RNAi knockdown of TFRC	PMID: 16508012	44	0.41789	0.02001	0.10753	5.1074e-05	0.79037
	Positive regulation of interferon gamma biosynthetic process	Gene Ontology (GO)	11	0.87602	0.020992	0.22874	6.4345e-05	0.995739
	Negative regulation of metaphase anaphase transition of cell cycle	Gene Ontology (GO)	37	0.50253	0.02207	0.13571	0.00010683	1
	Macropinocytosis	Gene Ontology (GO)	10	0.83275	0.019027	0.22891	0.0001378	1
	Pinocytosis	Gene Ontology (GO)	21	0.51997	0.017211	0.15242	0.00032385	1
	Enone reductase activity	Gene Ontology (GO)	4	1.2119	0.017516	0.35657	0.00033903	1

## Sheet: ST6
Supplemental Table S6 - Previously reported SNPs with COVID-19 phenotypes in the Million Veteran Program (MVP).
Source	rsid	EA	NEA	Outcome	HARE group	# samples	EAF	OR	p-value	R2	Q p-value	i2	effects
Nature PMID:33307546	rs10735079	A	G	POS_POP	Meta	512021	0.337	0.989	0.34		0.26	0.26	-++
					White	368975	0.375	0.976	0.085	0.95
					Black	99449	0.229	1.016	0.553	0.86
					Hispanic	43597	0.262	1.021	0.554	0.94
				HOS_POP	Meta	511873	0.337	0.955	0.08		0.8	0	---
					White	368865	0.375	0.943	0.058	0.95
					Black	99429	0.229	0.975	0.622	0.86
					Hispanic	43579	0.262	0.983	0.818	0.94
				HOS_NOT	Meta	19020	0.319	0.953	0.111		0.96	0	---
					White	11668	0.3689	0.942	0.035	0.23
					Black	4873	0.2308	0.852	0.061	0.37
					Hispanic	2479	0.2553	0.958	0.088	0.43
				SEV_POP	Meta	512021	0.337	0.942	0.259		0.15	0.48	-+-
					White	368975	0.375	0.89	0.076	0.95
					Black	99449	0.229	1.129	0.249	0.86
					Hispanic	43597	0.262	0.872	0.404	0.94
	rs143334143	A	G	POS_POP	Meta	512021	0.081	1.051	0.018		0.62	0	+++
					White	368975	0.0835	1.002	0.023	0
					Black	99449	0.0509	1	0.047	0.68
					Hispanic	43597	0.1259	1.008	0.043	0.46
				HOS_POP	Meta	511873	0.081	1.055	0.201		0.78	0	+-+
					White	368865	0.084	1.074	0.158	1
					Black	99429	0.051	0.996	0.967	1
					Hispanic	43579	0.126	1.063	0.502	1.01
				HOS_NOT	Meta	19020	0.085	1	1		0.92	0	--+
					White	11668	0.089	0.999	0.988	1
					Black	4873	0.052	0.971	0.785	1.01
					Hispanic	2479	0.134	1.032	0.768	1
				SEV_POP	Meta	512021	0.081	1.16	0.07		0.61	0	++-
					White	368975	0.084	1.191	0.088	1
					Black	99449	0.051	1.237	0.224	1
					Hispanic	43597	0.126	0.968	0.864	1.01
	rs2109069	A	G	POS_POP	Meta	512021	0.284	1.041	0.001		0.26	0.25	+++
					White	368975	0.308	1.052	0.001	0.92
					Black	99449	0.213	1	0.993	0.91
					Hispanic	43597	0.242	1.049	0.179	0.92
				HOS_POP	Meta	511873	0.284	1.051	0.058		0.53	0	+-+
					White	368865	0.308	1.066	0.047	0.92
					Black	99429	0.213	0.998	0.973	0.91
					Hispanic	43579	0.242	1.081	0.299	0.92
				HOS_NOT	Meta	19020	0.281	1.03	0.327		0.76	0	+++
					White	11668	0.317	1.029	0.432	0.93
					Black	4873	0.212	1.003	0.966	0.91
					Hispanic	2479	0.248	1.087	0.346	0.93
				SEV_POP	Meta	512021	0.284	1.112	0.051		0.7	0	+++
					White	368975	0.308	1.15	0.037	0.92
					Black	99449	0.213	1.034	0.758	0.91
					Hispanic	43597	0.242	1.092	0.573	0.92
	rs2236757	G	A	POS_POP	Meta	512021	0.295	1.004	0.731		0.3	0.17	-+-
					White	368975	0.301	0.997	0.816	0.95
					Black	99449	0.229	1.038	0.136	0.93
					Hispanic	43597	0.395	0.983	0.571	0.98
				HOS_POP	Meta	511873	0.295	1.071	0.007		0.11	0.54	+++
					White	368865	0.301	1.023	0.479	0.95
					Black	99429	0.229	1.152	0.003	0.93
					Hispanic	43579	0.395	1.101	0.142	0.98
				HOS_NOT	Meta	19020	0.297	1.074	0.013		0.15	0.47	+++
					White	11668	0.301	1.028	0.446	0.95
					Black	4873	0.235	1.14	0.021	0.94
					Hispanic	2479	0.404	1.175	0.039	0.95
				SEV_POP	Meta	512021	0.295	1.18	0.001		0.09	0.58	+++
					White	368975	0.301	1.081	0.246	0.95
					Black	99449	0.229	1.282	0.011	0.93
					Hispanic	43597	0.395	1.451	0.005	0.98
	rs3131294	G	A	POS_POP	Meta	512021	0.106	1.002	0.905		0.35	0.04	-++
					White	368975	0.133	0.99	0.594	1
					Black	99449	0.026	1.015	0.82	1
					Hispanic	43597	0.057	1.088	0.173	1
				HOS_POP	Meta	511873	0.106	0.964	0.382		0.77	0	-+-
					White	368865	0.133	0.95	0.24	1
					Black	99429	0.026	1.044	0.727	1
					Hispanic	43579	0.057	0.989	0.934	1
				HOS_NOT	Meta	19020	0.095553	0.945997	0.259349		0.839983	0	-+-
					White	11668	0.132136	0.946466	0.268281	1
					Black	4873	0.0259605	1.00088	0.995224	1
					Hispanic	2479	0.0601672	0.880014	0.428004	1
				SEV_POP	Meta	143046	0.036	1.3	0.159		0.39	0	?++
					White	368975	0.133	0.885	0.194	1
					Black	99449	0.026	1.097	0.717	1
					Hispanic	43597	0.057	1.511	0.088	1
	rs73064425	T	C	POS_POP	Meta	512021	0.061	1.119	1.98e-05		0.44	0	+++
					White	368975	0.076	1.102	0.000108743	0.94
					Black	99449	0.013	1.19	0.048	0.93
					Hispanic	43597	0.046	1.209	0.004	0.94
				HOS_POP	Meta	511873	0.061	1.319	7.35e-08		0.11	0.54	+++
					White	368865	0.076	1.266	4.33e-06	0.94
					Black	99429	0.013	1.199	0.277	0.93
					Hispanic	43579	0.046	1.69	2.35e-05	0.94
				HOS_NOT	Meta	19020	0.061	1.251	0.000226		0.11	0.55	+-+
					White	11668	0.081	1.227	0.000682245	0.93
					Black	4873	0.015	0.973	0.889	0.93
					Hispanic	2479	0.055	1.64	0.001	0.94
				SEV_POP	Meta	512021	0.061	1.468	3.06e-05		0.73	0	+++
					White	368975	0.076	1.496	6.94e-05	0.94
					Black	99449	0.013	1.093	0.809	0.93
					Hispanic	43597	0.046	1.488	0.139	0.94
	rs74956615	A	T	POS_POP	Meta	512021	0.041	0.996	0.879		0.1	0.57	+--
					White	368975	0.052	1.014	0.647	1
					Black	99449	0.01	0.776	0.034	1
					Hispanic	43597	0.021	0.955	0.669	1
				HOS_POP	Meta	511873	0.041	1.078	0.208		0.08	0.6	+++
					White	368865	0.052	1.032	0.622	1
					Black	99429	0.01	1.014	0.947	1
					Hispanic	43579	0.021	1.596	0.012	1
				HOS_NOT	Meta	19020	0.037	1.089	0.208		0.04	0.7	+++
					White	11668	0.053	1.016	0.827	1
					Black	4873	0.008	1.472	0.132	1.01
					Hispanic	2479	0.019	1.817	0.013	1
				SEV_POP	Meta	512021	0.041	0.945	0.674		0.4	0	--+
					White	368975	0.052	0.934	0.629	1
					Black	99449	0.01	0.536	0.282	1
					Hispanic	43597	0.021	1.398	0.423	1
	rs9380142	G	A	POS_POP	Meta	512021	0.285	1.008	0.533		0.25	0.28	++-
					White	368975	0.311	1.016	0.265	1
					Black	99449	0.194	1.022	0.401	1
					Hispanic	43597	0.273	0.959	0.202	1
				HOS_POP	Meta	511873	0.285	0.976	0.366		0.51	0	-+-
					White	368865	0.311	0.962	0.22	1
					Black	99429	0.194	1.026	0.6	1
					Hispanic	43579	0.273	0.945	0.422	1
				HOS_NOT	Meta	19020	0.278	0.955	0.135		0.52	0	-+-
					White	11668	0.315	0.929	0.039	1
					Black	4873	0.197	1.004	0.947	1.02
					Hispanic	2479	0.267	0.978	0.79	0.98
				SEV_POP	Meta	512021	0.285	0.992	0.884		0.81	0	-++
					White	368975	0.311	0.967	0.612	1
					Black	99449	0.194	1.044	0.685	1
					Hispanic	43597	0.273	1.034	0.815	1
NEJM PMID:32558485	rs657152	A	C	POS_POP	Meta	512021	0.369	1.091	7.05e-15		0.03	0.72	+++
					White	368975	0.361	1.115	1.33e-15	1.01
					Black	99449	0.439	1.04	0.062	1
					Hispanic	2479	0.284507	1.07961	0.0188053	1.01
				HOS_POP	Meta	511873	0.369	1.095	6.63e-05		0.19	0.39	++-
					White	368865	0.361	1.123	8.77e-05	1.01
					Black	99429	0.439	1.083	0.043	1
					Hispanic	43579	0.285	0.978	0.758	1
				HOS_NOT	Meta	19020	0.389	1.008	0.763337		0.17	0.44	++-
					White	11668	0.386	1.004	0.898	0.98
					Black	4873	0.449	1.06	0.221	0.99
					Hispanic	2479	0.29	0.884	0.142	0.97
				SEV_POP	Meta	512021	0.369	1.092	0.068		0.46	0	+-+
					White	368975	0.361	1.139	0.036	1.01
					Black	99449	0.439	0.999	0.991	1
					Hispanic	43597	0.285	1.124	0.416	1

## Sheet: ST8
Supplemental Table S8 - Association of ABO blood type with COVID-19 outcomes.
HARE group	BT	Case N	Case Freq	Control N	Control Freq	OR	Lower CI	Upper CI	p-value
Positive vs Population control (POS vs POP)
Black	O	2070	0.46	42279	0.48	Ref	1	1	1
Black	A	1162	0.26	21297	0.24	1.12	1.04	1.2	0.003
Black	B	868	0.19	15813	0.18	1.12	1.03	1.21	0.007
Black	AB	439	0.1	7917	0.09	1.13	1.02	1.26	0.02
White	O	4696	0.41	157465	0.45	Ref	1	1	1
White	A	5090	0.44	141308	0.41	1.21	1.16	1.26	8.5e-20
White	B	1215	0.11	35970	0.1	1.13	1.06	1.21	0.00018
White	AB	462	0.04	13443	0.04	1.15	1.04	1.27	0.0048
Hispanic	O	1321	0.54	22897	0.57	Ref	1	1	1
Hispanic	A	811	0.33	12264	0.31	1.21	1.1	1.32	4.2e-05
Hispanic	B	234	0.1	3911	0.1	1.07	0.92	1.23	0.38
Hispanic	AB	69	0.03	1014	0.03	1.29	1	1.65	0.05
Meta	O	8087	0.44	222641	0.47	Ref	1	1	1
Meta	A	7063	0.38	174869	0.37	1.19	1.15	1.23	7.7e-25
Meta	B	2317	0.13	55694	0.12	1.12	1.07	1.18	1.6e-06
Meta	AB	970	0.05	22374	0.05	1.16	1.08	1.24	3.5e-05
Positive vs Negative (POS vs NEG)
Black	O	2070	0.46	11163	0.48	Ref	1	1	1
Black	A	1162	0.26	5548	0.24	1.13	1.05	1.23	0.0019
Black	B	868	0.19	4211	0.18	1.11	1.02	1.21	0.02
Black	AB	439	0.1	2116	0.09	1.12	1	1.25	0.06
White	O	4696	0.41	32330	0.46	Ref	1	1	1
White	A	5090	0.44	28441	0.4	1.23	1.18	1.29	1.4e-21
White	B	1215	0.11	7341	0.1	1.14	1.07	1.22	0.00014
White	AB	462	0.04	2728	0.04	1.17	1.05	1.3	0.0031
Hispanic	O	1321	0.54	5533	0.57	Ref	1	1	1
Hispanic	A	811	0.33	2939	0.3	1.22	1.11	1.35	7.8e-05
Hispanic	B	234	0.1	1014	0.1	0.99	0.85	1.16	0.91
Hispanic	AB	69	0.03	256	0.03	1.23	0.93	1.62	0.14
Meta	O	8087	0.44	49026	0.47	Ref	1	1	1
Meta	A	7063	0.38	36928	0.36	1.21	1.17	1.25	2.7e-26
Meta	B	2317	0.13	12566	0.12	1.12	1.06	1.18	1.5e-05
Meta	AB	970	0.05	5100	0.05	1.16	1.07	1.24	0.0001
Hospitalized vs. Population (HOS vs POP)
Black	O	532	0.44	11163	0.48	Ref	1	1	1
Black	A	307	0.26	5548	0.24	1.17	1.01	1.35	0.03
Black	B	244	0.2	4211	0.18	1.21	1.04	1.42	0.02
Black	AB	119	0.1	2116	0.09	1.18	0.96	1.45	0.12
White	O	971	0.41	32330	0.46	Ref	1	1	1
White	A	1045	0.44	28441	0.4	1.23	1.12	1.34	7.4e-06
White	B	240	0.1	7341	0.1	1.09	0.94	1.26	0.24
White	AB	97	0.04	2728	0.04	1.17	0.95	1.45	0.15
Hispanic	O	301	0.6	5533	0.57	Ref	1	1	1
Hispanic	A	152	0.3	2939	0.3	1.02	0.83	1.25	0.85
Hispanic	B	43	0.09	1014	0.1	0.83	0.6	1.15	0.26
Hispanic	AB	9	0.02	256	0.03	0.73	0.37	1.44	0.37
Meta	O	1804	0.44	49026	0.47	Ref	1	1	1
Meta	A	1504	0.37	36928	0.36	1.19	1.1	1.27	2.5e-06
Meta	B	527	0.13	12566	0.12	1.11	1	1.23	0.04
Meta	AB	225	0.06	5100	0.05	1.14	0.98	1.31	0.08
Hospitalized vs COVID-19 position but not hospitalized (HOS vs NOT)
Black	O	532	0.44	1530	0.46	Ref	1	1	1
Black	A	307	0.26	852	0.26	1.03	0.87	1.22	0.71
Black	B	244	0.2	620	0.19	1.1	0.92	1.32	0.3
Black	AB	119	0.1	315	0.09	1.07	0.84	1.37	0.56
White	O	971	0.41	3678	0.41	Ref	1	1	1
White	A	1045	0.44	3998	0.44	0.98	0.89	1.08	0.7
White	B	240	0.1	968	0.11	0.95	0.81	1.12	0.55
White	AB	97	0.04	357	0.04	1	0.79	1.27	0.99
Hispanic	O	301	0.6	1008	0.53	Ref	1	1	1
Hispanic	A	152	0.3	655	0.34	0.8	0.63	1	0.05
Hispanic	B	43	0.09	189	0.1	0.75	0.52	1.08	0.12
Hispanic	AB	9	0.02	60	0.03	0.48	0.23	1	0.05
Meta	O	1804	0.44	6216	0.44	Ref	1	1	1
Meta	A	1504	0.37	5505	0.39	0.97	0.89	1.05	0.44
Meta	B	527	0.13	1777	0.12	0.98	0.87	1.1	0.72
Meta	AB	225	0.06	732	0.05	0.97	0.83	1.15	0.76
Severe vs. mild
Black	O	540	0.44	1530	0.46	Ref	1	1	1
Black	A	310	0.25	852	0.26	1.03	0.87	1.21	0.75
Black	B	248	0.2	620	0.19	1.1	0.92	1.32	0.3
Black	AB	124	0.1	315	0.09	1.11	0.87	1.4	0.41
White	O	1018	0.41	3678	0.41	Ref	1	1	1
White	A	1092	0.44	3998	0.44	0.98	0.89	1.08	0.66
White	B	247	0.1	968	0.11	0.94	0.8	1.1	0.43
White	AB	105	0.04	357	0.04	1.03	0.81	1.3	0.84
Hispanic	O	313	0.6	1008	0.53	Ref	1	1	1
Hispanic	A	156	0.3	655	0.34	0.79	0.63	0.99	0.04
Hispanic	B	45	0.09	189	0.1	0.75	0.52	1.08	0.13
Hispanic	AB	9	0.02	60	0.03	0.46	0.22	0.96	0.04
Meta	O	1871	0.44	6216	0.44	Ref	1	1	1
Meta	A	1558	0.37	5505	0.39	0.97	0.89	1.05	0.39
Meta	B	540	0.13	1777	0.12	0.97	0.87	1.09	0.61
Meta	AB	238	0.06	732	0.05	1	0.85	1.17	0.99
BT = blood type, Freq = frequency, OR = odds ratio, ref=reference, Meta=Multi-population meta-analysis, CI=confidence interval
